# Supplementary material for: Mechanical Control of Cell Migration by the Metastasis Suppressor Tetraspanin CD82/KAI1
Source: Cells. 2021 Jun 18;10(6):1545. doi: 10.3390/cells10061545 (PMC8234748; doi:10.3390/cells10061545)
Supplement: Supplementary file 1 [file cells-10-01545-s001.zip]

Archive with 12 entries (11 files):
- cells-1192922 suppl movies/
- cells-1192922 suppl movies/Suppl Movie 1 HB2.avi
- cells-1192922 suppl movies/Suppl movie 10 HB2-CD82 caveolin 1-GFP iso hypo.avi
- cells-1192922 suppl movies/Suppl Movie 2 HB2-CD82.avi
- cells-1192922 suppl movies/Suppl Movie 3 MCF10a Si ctl  tracks.avi
- cells-1192922 suppl movies/Suppl Movie 4 MCF10a SiCD82 tracks.avi
- cells-1192922 suppl movies/Suppl Movie 5 HB2 Talin-GFP.avi
- cells-1192922 suppl movies/Suppl Movie 6 HB2-CD82 Talin-GFP.avi
- cells-1192922 suppl movies/Suppl Movie 7 MCF10a_siCTL__.tif
- cells-1192922 suppl movies/Suppl movie 8 MCF10a_siCD82.tif
- cells-1192922 suppl movies/Suppl Movie 9 HB2 caveolin 1-GFP iso hypo.avi
- cells-1192922-supplementary.pdf
